# Supplementary material for: CalDAG-GEFI Deficiency in a Family with Symptomatic Heterozygous and Homozygous Carriers of a Likely Pathogenic Variant in RASGRP2
Source: Int J Mol Sci. 2021 Nov 17;22(22):12423. doi: 10.3390/ijms222212423 (PMC8618213; doi:10.3390/ijms222212423)
Supplement: Supplementary file 1 [file ijms-22-12423-s001.zip]

Archive with 1 entries (1 files):
- ijms-1426381-supplementary.pdf
